# Supplementary material for: Inhibition of IGF1R in Early MMTV-Wnt1 Mammary Tumors: A Transcriptomic Analysis
Source: Cancers (Basel). 2026 May 27;18(11):1749. doi: 10.3390/cancers18111749 (PMC13256066; doi:10.3390/cancers18111749)
Supplement: Supplementary file 1 [file cancers-18-01749-s001.zip]

Archive with 4 entries (4 files):
- Final_Supplemental Figure S1.pdf
- Final_Supplemental Figure S2.pdf
- Final_Supplemental Figure S3.pdf
- Final_Supplemental Figure S4.pdf
